# Supplementary material for: In Vitro Assessment of Antimicrobial Activity of Phytobiotics Composition towards of Avian Pathogenic Escherichia coli (APEC) and Other E. coli Strains Isolated from Broiler Chickens
Source: Antibiotics (Basel). 2022 Dec 15;11(12):1818. doi: 10.3390/antibiotics11121818 (PMC9774517; doi:10.3390/antibiotics11121818)
Supplement: Supplementary file 1 [file antibiotics-11-01818-s001.zip]

Archive with 1 entries (1 files):
- antibiotics-2068603-SI.pdf
